# Supplementary material for: Carbonic Anhydrase VIII (CAVIII) Gene Mediated Colorectal Cancer Growth and Angiogenesis through Mediated miRNA 16-5p
Source: Biomedicines. 2022 Apr 29;10(5):1030. doi: 10.3390/biomedicines10051030 (PMC9138292; doi:10.3390/biomedicines10051030)
Supplement: Supplementary file 1 [file biomedicines-10-01030-s001.zip]

Archive with 1 entries (1 files):
- biomedicines-1691112-supplementary.pdf
